# Supplementary material for: Isotopic Indications of Late Pleistocene and Holocene Paleoenvironmental Changes at Boodie Cave Archaeological Site, Barrow Island, Western Australia
Source: Molecules. 2021 Apr 28;26(9):2582. doi: 10.3390/molecules26092582 (PMC8124622; doi:10.3390/molecules26092582)
Supplement: Supplementary file 1 [file molecules-26-02582-s001.zip]

Archive with 1 entries (1 files):
- molecules-1171790-supplementary.pdf
